# Supplementary material for: Does Mirikizumab benefit patients with plaque psoriasis? a systematic review and meta-analysis
Source: Naunyn Schmiedebergs Arch Pharmacol. 2025 Jul 10;399(1):521–30. doi: 10.1007/s00210-025-04416-0 (PMC12894435; doi:10.1007/s00210-025-04416-0)
Supplement: Supplementary file 1 — (413 KB ZIP) [file 210_2025_4416_MOESM1_ESM.zip]

Archive with 8 entries (8 files):
- S1.png
- S2.png
- S3.png
- S4.png
- S5.png
- S6.png
- S7.png
- S8.png
